# Supplementary material for: Integrating AIPSS‐MF and molecular predictors: A comparative analysis of prognostic models for myelofibrosis
Source: Hemasphere. 2024 Mar 20;8(3):e60. doi: 10.1002/hem3.60 (PMC10951878; doi:10.1002/hem3.60)
Supplement: Supplementary file 1 — Supporting information. [file HEM3-8-e60-s001.xlsx]

## Sheet: Supplementary Table 1
Supplementary Table 1. Proportion of missing data per gene.
Gene ID	Missing values
JAK2	0
CALR	0
MPL	0
ASXL1	0
IDH2	0
IDH1	0.002
EZH2	0.003
SRSF2	0.012
TP53	0.012
U2AF1	0.014
KRAS	0.017
RUNX1	0.017
DNMT3A	0.019
NRAS	0.019
TET2	0.026
CBL	0.027
SF3B1	0.029
SETBP1	0.033
ZRSR2	0.033
KIT	0.04
PTPN11	0.12
BCOR	0.263
NF1	0.286
STAG2	0.336
PHF6	0.344
CSF3R	0.501
GNAS	0.556
ETV6	0.556
CUX	0.563
SH2B3	0.578
FLT3	0.608
NPM1	0.609
WT1	0.609
CEBPA	0.616
ABL1	0.626
MLL	0.714
RAD21	0.723
SMC1A	0.728
BCORL1	0.731
SMC3	0.733
GATA1	0.735
JAK1	0.738
JAK3	0.738
SF3A1	0.749
IKFZ1	0.754
ATRX	0.756
CBLB	0.768
SF1	0.774
GATA2	0.78
SUZ12	0.78
GNB1	0.812
U2AF2	0.893
RB1	0.916
PRPF8	0.929
PRPF40B	0.935
KAT6A	0.941

## Sheet: Supplementary Table 2
Supplementary Table 2. Main baseline characteristics and clinical outcomes of 581 myelofibrosis patients with available NGS data
Variables	Cohort
Age*, years	67,5; 17,7 [56,9-74,7]
Male/Female sex, n (%)	329 (56,6%) / 252 (43,4%)
Primary myelofibrosis, n (%)	312 (53,7%)
Constitutional symptoms, n (%)	206 (35,4%)
Leukocyte counts*, x 109/L	9,5; 10,4 [6,0-16,4]
Hemoglobin level*, g/dL	11,0; 3,1 [9,7-12,8]
Platelet count*, x 109/L	318,5; 378,2 [181,0-559,2]
Blood blasts ≥1%, %	0,0; 1,0 [0,0-1,0]
Leukoerythroblastic syndrome, n (%)	331 (57,0%)
JAK2-mutated, n (%)	383 (65,9%)
CALR-mutated, n (%)	128 (22,0%)
MPL-mutated, n (%)	41 (7,1%)
Triple negative, n (%)	41 (7,1%)
Median follow-up (95% CI), years	7,5 (6,9-8,4)
Median overall survival (95% CI), years	7,8 (6,8-9,0)
AML transformation, n (%)	65 (11,2%)
Death patients, n (%)	267 (46,0%)
*Median (Interquartile range)

## Sheet: Supplementary Table 3
Supplementary Table 3. C-indexes for the different ML models based on NGS data.
Predicted Outcome	N. of genes	Type of Model	C-index
Overall Survival	20	Presence/Abscence of Mutation	0.615
Overall Survival	20	Number of mutations per gene	0.613
Overall Survival	20	Mutation VF por gene	0.649
Overall Survival	20	Combined Model	0.648
Overall Survival	20 genes, CALR groups and U2AF1 Q157	Presence/Abscence of Mutation	0.623
Overall Survival	20 genes, CALR groups and U2AF1 Q157	Number of mutations per gene	0.616
Overall Survival	20 genes, CALR groups and U2AF1 Q157	Mutation VF per gene	0.649
Overall Survival	20 genes, CALR groups and U2AF1 Q157	Combined Model	0.648
Leukemia-Free Survival	20	Presence/Abscence of Mutation	0.665
Leukemia-Free Survival	20	Number of mutations per gene	0.643
Leukemia-Free Survival	20	Mutation VF por gene	0.702
Leukemia-Free Survival	20	Combined Model	0.689
Leukemia-Free Survival	20 genes, CALR groups and U2AF1 Q157	Presence/Abscence of Mutation	0.678
Leukemia-Free Survival	20 genes, CALR groups and U2AF1 Q157	Number of mutations per gene	0.661
Leukemia-Free Survival	20 genes, CALR groups and U2AF1 Q157	Mutation VF per gene	0.708
Leukemia-Free Survival	20 genes, CALR groups and U2AF1 Q157	Combined Model	0.689

## Sheet: Supplementary Table 4
Supplementary Table 4. C-indexes for the combinations of AIPSS-MF scores with NGS-based scores.
Predicted Outcome	Type of Model	C-index
Overall Survival	AIPSS-MF	0.812
Overall Survival	NGS model for overall survival	0.649
Overall Survival	AIPSSmol-MFˢᵘʳᵛ	0.816
Overall Survival	*AIPSS-MF	0.789
Overall Survival	*NGS model for overall survival	0.635
Overall Survival	*AIPSSmol-MFˢᵘʳᵛ	0.795
Leukemia-Free Survival	AIPSS-MF	0.756
Leukemia-Free Survival	NGS model for leukemia-free survival	0.708
Leukemia-Free Survival	AIPSSmol-MFᴸᵉᵘᵏ	0.791
Leukemia-Free Survival	*AIPSS-MF	0.719
Leukemia-Free Survival	*NGS model for leukemia-free survival	0.703
Leukemia-Free Survival	*AIPSSmol-MFᴸᵉᵘᵏ	0.765
*Excluding 177 patients who were originally part of the AIPSS-MF training set

## Sheet: Supplementary Table 5
Supplementary Table 5. C-indexes for the different clinical scores and molecular-clinical score combinations for OS prediction in relevant patient subgroups.
	Full cohort c-index (N=511)	Full cohort c-index with censoring at the momento of alloHCT (N=511)	Patients ≤ 70 y (N=304)	Patients ≤ 70 y with PMF (N=161)	Patients with PMF (N=282)	Patients with SMF (N=229)	Patients with myelodeplective MF (N=146)	Patients with myeloproliferative MF (N=363)
AIPSS-MF	0.814	0.829	0.816	0.816	0.801	0.833	0.748	0.835
IPSS	0.724	0.733	0.734	0.721	0.714	0.741	0.67	0.741
MIPSS70	0.654	0.653	0.696	0.692	0.665	0.637	0.576	0.671
NGS model for overall survival	0.653	0.674	0.656	0.687	0.67	0.63	0.589	0.678
AIPSSmol-MFˢᵘʳᵛ	0.817	0.835	0.817	0.817	0.813	0.829	0.746	0.84
IPSS + NGS model for overall survival	0.747	0.761	0.757	0.753	0.749	0.747	0.677	0.769
MIPSS70 + NGS model for overall survival	0.696	0.704	0.733	0.732	0.707	0.679	0.604	0.715

## Sheet: Supplementary Table 6
Supplementary Table 6. C-indexes for the different clinical scores and molecular-clinical score combinations for LFS prediction in relevant patient subgroups.
	Full cohort c-index (N=511)	Full cohort c-index with censoring at the momento of alloHCT (N=511)	Patients ≤ 70 y (N=304)	Patients with PMF (N=282)	Patients with SMF (N=229)	Patients with myelodeplective MF (N=146)	Patients with myeloproliferative MF (N=363)
AIPSS-MF	0.755	0.757	0.766	0.759	0.759	0.749	0.767
IPSS	0.683	0.687	0.649	0.656	0.713	0.647	0.705
MIPSS70	0.636	0.645	0.645	0.678	0.65	0.625	0.646
NGS model for leukemia-free survival	0.71	0.715	0.754	0.825	0.664	0.717	0.711
AIPSSmol-MFᴸᵉᵘᵏ	0.792	0.794	0.793	0.885	0.761	0.784	0.794
IPSS + NGS model for leukemia-free survival	0.761	0.767	0.755	0.843	0.736	0.72	0.777
MIPSS70 + NGS model for leukemia-free survival	0.739	0.746	0.765	0.842	0.707	0.726	0.739

## Sheet: Supplementary Table 7
Supplementary Table 7. Comparative C-indexes of AIPSS-MF Scores Versus Grinfeld's Scores in Predictive Accuracy Assessment.
	Overall Survival C-index	Leukemia-Free Survival C-index
AIPSS-MF	0.812	0.756
AIPSSmol-MFᴸᵉᵘᵏ	-	0.773
AIPSSmol-MFˢᵘʳᵛ	0.804	-
Grinfeld et al. 5-year prediction	0.761	0.694
Grinfeld et al. 10-year prediction	0.761	0.675
Grinfeld et al. 20-year prediction	0.725	0.554
* Predictions for 5, 10 and 20 year AML risk and OS were obtained for 562 of 581 patients.
** The following variables were missing and were set to NA for the Grinfeld's model prediction: PriorThrom, PPM1D, NFE2, MLL3, CUX, MBD1, C1p, C1q, C4, C5, C7, C8, C9U, C9g, C11, C12, C13, C14, C17, C18, C19, C20
